# Supplementary material for: Multiplexed bovine milk oligosaccharide analysis with aminoxy tandem mass tags
Source: PLoS One. 2018 Apr 26;13(4):e0196513. doi: 10.1371/journal.pone.0196513 (PMC5919578; doi:10.1371/journal.pone.0196513)
Supplement: S1 Table — (XLSX) [file pone.0196513.s003.xlsx]

## Sheet: S1 Table
S1 Table: Analysis of glycan standards labeled in 2:1 molar ratios with TMT6-126 and TMT6-127 reagents.
					Total Reporter Ion Intensity						Ratio (TMT Ion/Control)						Log2 (TMT Ion/Control)
Glycan ID	Avg. RT	Adduct	Mass	GSC	126.13	127.13	128.13	129.14	130.14	131.14	126.13	127.13	128.13	129.14	130.14	131.14	126.13	127.13	128.13	129.14	130.14	131.14
3'-sialyllactose	26.04684	[M + H]	633.211628077	50	2680774.683843079	1534334.952447983	30143.930668675	2327.234970289	1552.593420545	876.202214766	1.0	0.572347599	0.011244485	8.6812E-4	5.79158E-4	3.26847E-4	0.0	-0.805036503	-6.474638605	-10.169817372	-10.753754173	-11.579098486
6'sialyllactose	17.271432432	[M + H]	633.211628077	37	631015.622340698	383691.305014492	8028.60295046	115.847351976	278.276995848	356.461558557	1.0	0.608053575	0.012723303	1.83589E-4	4.40999E-4	5.64901E-4	0.0	-0.717729651	-6.296382945	-12.41123494	-11.146938357	-10.789713505
Lacto-N-tetraose	16.617297872	[M + H]	707.248407514	47	2268145.765093384	1314791.018970359	28574.157798573	2573.073415892	786.548674733	723.503860641	1.0	0.579676597	0.012598025	0.001134439	3.4678E-4	3.18985E-4	0.0	-0.786679853	-6.310658573	-9.783805023	-11.493689691	-11.614225024
Lacto-N-hexaose	22.645851852	[M + H]	1072.380603478	135	1.980802706921753E7	1.0675187980654458E7	192010.571255836	6082.756606018	4797.456485664	3022.000374126	1.0	0.538932421	0.009693574	3.07085E-4	2.42198E-4	1.52564E-4	0.0	-0.891823717	-6.688755639	-11.669072293	-12.01152785	-12.678293732
