# Supplementary material for: Multiplexed bovine milk oligosaccharide analysis with aminoxy tandem mass tags
Source: PLoS One. 2018 Apr 26;13(4):e0196513. doi: 10.1371/journal.pone.0196513 (PMC5919578; doi:10.1371/journal.pone.0196513)
Supplement: S3 Table — (XLSX) [file pone.0196513.s005.xlsx]

## Sheet: S3 Table
S3 Table: Analysis of a bovine milk oligosaccharide extract labeled in a 2:1 molar ratio with TMT6-130 and TMT6-131 reagents -- injection #2.
					Total Reporter Ion Intensity						Ratio (TMT Ion/Control)						Log2 (TMT Ion/Control)
Glycan ID	Avg. RT	Adduct	Mass	GSC	126.13	127.13	128.13	129.14	130.14	131.14	126.13	127.13	128.13	129.14	130.14	131.14	126.13	127.13	128.13	129.14	130.14	131.14	Glycan structure
2_0_0_1_0 (3'-SL)	23.732676056	[M + H]	633.211628077	71	1328.781173921	485.217253717	2087.016092719	10661.404368702	769051.726765427	429415.601855469	0.001727818	6.30929E-4	0.002713753	0.013863052	1.0	0.55837	-9.176833289	-10.630234071	-8.525495103	-6.172611244	0.0	-0.840706029
2_0_0_1_0 (6'-SL)	13.947333333	[M + H]	633.211628077	3	202.291045156	24.171464378	197.576121936	344.987583252	25231.402900787	19316.716552734	0.008017432	9.57991E-4	0.007830564	0.013672945	1.0	0.765582	-6.962644157	-10.027699831	-6.996668014	-6.192532177	0.0	-0.385370538
2_0_0_2_0	22.93475	[M + H]	924.307044605	4	30.116667747	0.0	6.805061325	112.042990282	10528.18438488	5868.224182129	0.002860576	0.0	6.46366E-4	0.010642195	1.0	0.557382	-8.449478794	-10.0	-10.595360878	-6.554060458	0.0	-0.843260769
2_1_0_0_0	12.523075	[M + H]	545.195584082	40	5580.999601436	867.066703201	1870.589563565	7401.24011972	325617.789505219	216775.139593506	0.017139726	0.002662836	0.00574474	0.02272984	1.0	0.665735	-5.866512167	-8.552820821	-7.443542667	-5.459268688	0.0	-0.586980207
3_2_0_0_0	16.225452381	[M + H]	910.327780047	42	4638.318668313	618.657384911	541.357259406	1665.857988712	121840.719507545	72418.416781616	0.038068707	0.005077591	0.004443155	0.013672424	1.0	0.59437	-4.715250615	-7.621639991	-7.814199661	-6.192587137	0.0	-0.750567825
3_6_1_0_0	18.786181818	[M + H]	1868.703178988	11	1292.026484199	213.546039489	42.917900403	360.976273981	22934.059082981	11076.606924438	0.056336581	0.009311306	0.001871361	0.015739746	1.0	0.482976	-4.149784171	-6.746800767	-9.061696504	-5.989443893	0.0	-1.049975708
4_1_0_0_0	18.356523364	[M + H]	869.301230945	107	8289.690783315	1363.866381818	2668.021398188	12165.819647364	830082.344950202	480705.032859802	0.009986588	0.001643049	0.003214165	0.01465616	1.0	0.579105	-6.645792362	-9.24940834	-8.281340413	-6.092349033	0.0	-0.788102552
4_1_0_1_0	27.527888889	[M + H]	1160.396647473	9	102.690429306	65.770993764	10.011244755	58.549190306	14127.396869854	8740.763407898	0.007268885	0.004655564	7.0864E-4	0.004144372	1.0	0.61871	-7.104050118	-7.746828473	-10.462658578	-7.914630723	0.0	-0.692664464
4_2_0_0_0 (LNH)	21.064458824	[M + H]	1072.380603478	85	2653.633902888	820.655361123	924.103620989	2897.544941051	184373.884448171	105145.482722473	0.014392678	0.004451039	0.005012118	0.015715593	1.0	0.570284	-6.118521161	-7.811642124	-7.640363973	-5.991659472	0.0	-0.81024745
4_4_1_0_0	16.744	[M + H]	1624.597257354	1	86.547241354	7.726265289	0.0	0.0	2317.881870346	1061.870489502	0.037338935	0.00333333	0.0	0.0	1.0	0.458121	-4.743175397	-8.228820112	-10.0	-10.0	0.0	-1.126199223
4_5_1_0_0	18.801	[M + H]	1827.676629887	3	257.322691822	52.442826347	7.549573421	186.724921875	5852.828273087	2692.800479126	0.043965529	0.008960254	0.001289902	0.031903366	1.0	0.460085	-4.507483359	-6.802244699	-9.598523105	-4.97014755	0.0	-1.120026611
5_2_0_0_0	17.391714286	[M + H]	1234.43342691	7	253.123852391	191.334916847	0.0	418.653973267	17321.847781097	8085.626776123	0.014612982	0.011045872	0.0	0.024169129	1.0	0.466788	-6.096605563	-6.500348849	-10.0	-5.370690708	0.0	-1.099161319
5_4_0_0_0	14.516052632	[M + H]	1640.592171976	19	5273.818807511	460.391808081	766.21090589	1079.239658703	136948.767380676	77921.402650452	0.038509429	0.003361781	0.005594873	0.007880609	1.0	0.568982	-4.698644465	-8.216558402	-7.481679005	-6.987477202	0.0	-0.813544729
5_4_1_0_0	17.075	[M + H]	1786.650080785	5	1518.383000584	85.856798265	61.094271717	237.027762175	20738.955724716	11058.858154297	0.073214053	0.00413988	0.00294587	0.011429108	1.0	0.533241	-3.771735601	-7.916195163	-8.407090419	-6.451143395	0.0	-0.907140819
3_3_1_0_0	15.6535	[M + H]	1259.465061389	4	172.245627089	0.0	138.485631159	95.83675631	9062.809710609	4256.233746338	0.019005765	0.0	0.015280651	0.010574729	1.0	0.469637	-5.717419131	-10.0	-6.032150194	-6.563235503	0.0	-1.090381009
Oligosaccharides are represented by their monosaccharide compositions, denoted as Hex_HexNAc_Fuc_NeuAc_NeuGc
3’-SL, 3’-sialyllactose; 6’-SL, 6’-sialyllactose; LNH, lacto-N-hexaose
