# Supplementary material for: Multiplexed bovine milk oligosaccharide analysis with aminoxy tandem mass tags
Source: PLoS One. 2018 Apr 26;13(4):e0196513. doi: 10.1371/journal.pone.0196513 (PMC5919578; doi:10.1371/journal.pone.0196513)
Supplement: S4 Table — (XLSX) [file pone.0196513.s006.xlsx]

## Sheet: S4 Table
S4 Table: Analysis of a bovine milk oligosaccharide extract labeled in a 2:1 molar ratio with TMT6-130 and TMT6-131 reagents -- injection #3.
					Total Reporter Ion Intensity						Ratio (TMT Ion/Control)						Log2 (TMT Ion/Control)
Glycan ID	Avg. RT	Adduct	Mass	GSC	126.13	127.13	128.13	129.14	130.14	131.14	126.13	127.13	128.13	129.14	130.14	131.14	126.13	127.13	128.13	129.14	130.14	131.14	Glycan structure
2_0_0_1_0 (3'-SL)	23.713027778	[M + H]	633.211628077	72	1007.077043138	722.136883874	2292.706034443	12135.870897356	788694.297375653	448073.444897461	0.001276891	9.15611E-4	0.002906964	0.015387294	1.0	0.568121	-9.613148345	-10.092978164	-8.426271013	-6.022116663	0.0	-0.815730984
2_0_0_1_0 (6'-SL)	13.894333333	[M + H]	633.211628077	3	39.251632676	7.354622811	173.94838304	1142.926313396	27037.879534393	16595.641223145	0.001451727	2.72012E-4	0.006433507	0.0422713	1.0	0.613792	-9.428013632	-11.844043038	-7.280178933	-4.564177713	0.0	-0.704177638
2_0_0_2_0	22.9022	[M + H]	924.307044605	5	111.616110702	18.929304256	49.927097421	189.672116268	13249.512929718	8756.154248047	0.008424167	0.001428679	0.003768221	0.014315403	1.0	0.660866	-6.891250234	-9.451102224	-8.051900574	-6.126287911	0.0	-0.597570051
2_1_0_0_0	12.480171429	[M + H]	545.195584082	35	4810.036724367	746.692407801	1680.120861982	6878.925886017	296987.134692062	192068.845654297	0.016196111	0.002514225	0.005657218	0.02316237	1.0	0.646724	-5.948208717	-8.635670658	-7.465691606	-5.432073313	0.0	-0.628776909
3_2_0_0_0	16.173277778	[M + H]	910.327780047	36	3687.108569078	649.307376407	547.277757256	1441.119923819	102317.002806902	62002.22134552	0.036036128	0.006346036	0.005348845	0.014084853	1.0	0.605982	-4.794412201	-7.299928594	-7.54655697	-6.149711703	0.0	-0.7226541
3_6_1_0_0	18.9373	[M + H]	1868.703178988	10	1372.509950624	180.05766873	67.044863359	0.0	19757.57661008	10658.659263611	0.069467525	0.009113348	0.003393375	0.0	1.0	0.539472	-3.847517488	-6.777803146	-8.203063483	-10.0	0.0	-0.890380027
4_1_0_0_0	18.156017241	[M + H]	869.301230945	116	8080.842958412	1540.820293636	2637.228500521	11819.391466757	818980.112052988	466709.497732544	0.009866959	0.001881389	0.003220137	0.014431842	1.0	0.569867	-6.663178811	-9.053985998	-8.27866203	-6.114600754	0.0	-0.811303591
4_1_0_1_0	27.642117647	[M + H]	1160.396647473	17	300.838103476	130.181723372	99.353140754	491.238277618	28324.79193588	18384.396003723	0.010621017	0.004596035	0.003507639	0.01734305	1.0	0.649057	-6.556934241	-7.76539463	-8.155284069	-5.849498567	0.0	-0.623583579
4_2_0_0_0 (LNH)	21.08047561	[M + H]	1072.380603478	82	2482.538394785	801.025130879	570.547537534	1803.483137291	170867.710090827	90623.499184418	0.014529008	0.004687984	0.003339119	0.010554851	1.0	0.530372	-6.104919947	-7.736816567	-8.226316977	-6.565950044	0.0	-0.914922685
4_5_1_0_0	18.778333333	[M + H]	1827.676629887	3	291.698537803	42.602844021	100.806294801	0.0	3816.969420074	2509.111572266	0.076421502	0.011161432	0.026410035	0.0	1.0	0.657357	-3.709877569	-6.485334075	-5.242769993	-10.0	0.0	-0.605251004
5_2_0_0_0	17.5822	[M + H]	1234.43342691	5	158.907069054	92.062597466	0.0	58.754819595	14604.320173422	6972.718777466	0.010880826	0.006303792	0.0	0.004023112	1.0	0.477442	-6.522068087	-7.30956434	-10.0	-7.957472288	0.0	-1.066602001
5_4_0_0_0	14.5093	[M + H]	1640.592171976	20	4896.483105202	765.861391411	512.647054668	1660.613888145	131091.721868641	72533.89433136	0.037351581	0.00584218	0.003910598	0.012667572	1.0	0.553306	-4.742686869	-7.419277559	-7.998394964	-6.302716106	0.0	-0.853849372
5_4_1_0_0	17.03	[M + H]	1786.650080785	6	1242.53732482	215.695075802	34.664923838	578.441528206	19199.7288228	11029.132540894	0.0647164	0.011234277	0.00180549	0.030127588	1.0	0.574442	-3.94972484	-6.475948883	-9.113393628	-5.052770992	0.0	-0.799766609
3_3_1_0_0	15.5435	[M + H]	1259.465061389	2	90.91333252	28.676132508	36.598768013	66.252759016	5881.716951172	2539.945330811	0.015456938	0.00487547	0.006222463	0.011264187	1.0	0.431837	-6.015601666	-7.680243084	-7.328298463	-6.472113013	0.0	-1.211439913
Oligosaccharides are represented by their monosaccharide compositions, denoted as Hex_HexNAc_Fuc_NeuAc_NeuGc
3’-SL, 3’-sialyllactose; 6’-SL, 6’-sialyllactose; LNH, lacto-N-hexaose
