# Supplementary material for: Multiplexed bovine milk oligosaccharide analysis with aminoxy tandem mass tags
Source: PLoS One. 2018 Apr 26;13(4):e0196513. doi: 10.1371/journal.pone.0196513 (PMC5919578; doi:10.1371/journal.pone.0196513)
Supplement: S5 Table — (XLSX) [file pone.0196513.s007.xlsx]

## Sheet: S5 Table
S5 Table: Analysis of a bovine milk oligosaccharide extract labeled in a 2:1 molar ratio with TMT6-130 and TMT6-131 reagents -- injection #4.
					Total Reporter Ion Intensity						Ratio (TMT Ion/Control)						Log2 (TMT Ion/Control)
Glycan ID	Avg. RT	Adduct	Mass	GSC	126.13	127.13	128.13	129.14	130.14	131.14	126.13	127.13	128.13	129.14	130.14	131.14	126.13	127.13	128.13	129.14	130.14	131.14	Glycan structure
2_0_0_1_0 (3'-SL)	23.070615385	[M + H]	633.211628077	26	303.582020798	46.802601298	523.801013123	3601.023791283	229837.643324837	126743.530175781	0.001320854	2.03633E-4	0.002279004	0.015667685	1.0	0.551448	-9.564313038	-12.261738767	-8.77738054	-5.996064164	0.0	-0.858703001
2_0_0_1_0 (6'-SL)	14.028333333	[M + H]	633.211628077	3	38.269951925	16.914978386	142.376729685	239.761112595	22338.102281418	15835.909313965	0.001713214	7.57225E-4	0.006373716	0.01073328	1.0	0.708919	-9.189078824	-10.366989579	-7.293649449	-6.541765134	0.0	-0.496306917
2_0_0_2_0	22.821	[M + H]	924.307044605	1	0.0	0.0	0.0	19.500001343	1636.859926743	1423.843206787	0.0	0.0	0.0	0.011913054	1.0	0.869863	-10.0	-10.0	-10.0	-6.391312836	0.0	-0.201140583
2_1_0_0_0	12.5511	[M + H]	545.195584082	40	5806.126680145	1030.401673377	2360.090780296	8957.154605398	339232.892026398	227624.113360596	0.017115459	0.003037446	0.00695714	0.026404145	1.0	0.670997	-5.868556201	-8.362925409	-7.167289897	-5.243091742	0.0	-0.575622663
3_2_0_0_0	16.268853659	[M + H]	910.327780047	41	3636.292844677	347.956823109	476.247550617	2527.496503307	109236.89796759	63308.235583496	0.033288137	0.003185341	0.004359768	0.023137754	1.0	0.57955	-4.908848051	-8.294336238	-7.841532863	-5.433607345	0.0	-0.786995158
3_6_1_0_0	18.9972	[M + H]	1868.703178988	10	1430.77535223	58.803846429	60.523710728	0.0	19428.156029839	10581.964346313	0.073644424	0.003026733	0.003115258	0.0	1.0	0.544672	-3.763279902	-8.368022736	-8.32643282	-10.0	0.0	-0.876541516
4_1_0_0_0	18.0656	[M + H]	869.301230945	105	7414.075876956	1318.931763257	2247.134940331	12365.873397316	769910.547926983	448950.75874939	0.009629789	0.001713097	0.002918696	0.016061442	1.0	0.583121	-6.698280146	-9.189177099	-8.420460265	-5.960254791	0.0	-0.778133618
4_1_0_1_0	27.487375	[M + H]	1160.396647473	8	166.574208298	24.075093742	39.630976439	182.045564491	11396.237800535	7223.698539734	0.014616596	0.002112548	0.003477549	0.015974181	1.0	0.633867	-6.096248784	-8.8868005	-8.167713403	-5.968114231	0.0	-0.657748039
4_2_0_0_0 (LNH)	21.2275375	[M + H]	1072.380603478	80	2280.377946916	308.143815889	631.423515464	2283.267458307	140498.164233734	79845.554718018	0.01623066	0.002193223	0.004494176	0.016251226	1.0	0.568303	-5.945134515	-8.832731727	-7.797727574	-5.943307605	0.0	-0.815267285
4_5_1_0_0	18.810666667	[M + H]	1827.676629887	3	388.668842106	26.931494903	3.95172546	141.401154024	5381.430194862	2200.021841431	0.072224079	0.005004524	7.34326E-4	0.026275757	1.0	0.408817	-3.791376279	-7.642551518	-10.411291205	-5.250123842	0.0	-1.290471795
5_2_0_0_0	17.5434	[M + H]	1234.43342691	5	120.100463047	73.22371324	20.532120617	341.033742355	11565.56166687	5682.829852295	0.010384317	0.006331185	0.001775281	0.029487002	1.0	0.491358	-6.589449807	-7.303308679	-9.137736974	-5.083777032	0.0	-1.025153904
5_4_0_0_0	14.619473684	[M + H]	1640.592171976	19	5389.138172159	653.179305318	707.372772661	1491.364274443	137631.721469639	78302.553843689	0.039156222	0.004745849	0.005139606	0.010835905	1.0	0.568928	-4.674614635	-7.719118224	-7.604126617	-6.528036524	0.0	-0.813681755
5_4_1_0_0	17.135	[M + H]	1786.650080785	6	1384.750080223	36.169530773	131.09365131	442.449032066	20550.932304043	10697.840118408	0.067381375	0.001759995	0.006378964	0.02152939	1.0	0.520553	-3.891506317	-9.150213247	-7.292462214	-5.53754876	0.0	-0.941884296
3_3_1_0_0	15.678333333	[M + H]	1259.465061389	3	277.969311724	23.083960234	86.715497084	37.326910465	6964.602035675	4125.081433105	0.039911729	0.003314469	0.01245089	0.005359518	1.0	0.592292	-4.647043397	-8.237006357	-6.327607265	-7.543681006	0.0	-0.755618318
Oligosaccharides are represented by their monosaccharide compositions, denoted as Hex_HexNAc_Fuc_NeuAc_NeuGc
3’-SL, 3’-sialyllactose; 6’-SL, 6’-sialyllactose; LNH, lacto-N-hexaose
